# Supplementary material for: Supraoptimal Iron Nutrition of Brassica napus Plants Suppresses the Iron Uptake of Chloroplasts by Down-Regulating Chloroplast Ferric Chelate Reductase
Source: Front Plant Sci. 2021 May 20;12:658987. doi: 10.3389/fpls.2021.658987 (PMC8172622; doi:10.3389/fpls.2021.658987)
Supplement: Supplementary Material 1 — Element content data of leaves. [file Table_1.XLSX]

## Sheet: element_content_leaves
Leaf stage	Treatment	Time of treatment (days)	K content			Ca content			S content			Mg content			P content			Fe content			Mn content			B content			Zn content			Mo content			Cu content			Ni content
			µg K g-1 DW	SD	Statistics*	µg Ca g-1 DW	SD	Statistics*	µg S g-1 DW	SD	Statistics*	µg Mg g-1 DW	SD	Statistics*	µg P g-1 DW	SD	Statistics*	µg Fe g-1 DW	SD	Statistics*	µg Mn g-1 DW	SD	Statistics*	µg B g-1 DW	SD	Statistics*	µg Zn g-1 DW	SD	Statistics*	µg Mo g-1 DW	SD	Statistics*	µg Cu g-1 DW	SD	Statistics*	µg Ni g-1 DW	SD	Statistics*
4	dFe	0	17779.2	4080.48	a	14229.4	252.322	a	7039.47	675.728	a	1826.05	85.8839	a	1865.16	148.865	a	121.797	12.8359	a	233.605	13.7899	a	15.1182	1.84123	a	9.15732	2.05681	a	0.64739	0.0536826	a	1.08059	0.16858	a	0.121536	0.0276551	a
		7	20607.1	4080.48	a	16492.7	252.322	a	8159.17	675.728	a	2116.5	85.8839	a	2161.83	148.865	ab	141.17	12.8359	a	270.763	13.7899	a	17.5229	1.84123	a	10.6139	2.05681	a	0.750365	0.0536826	a	1.25247	0.16858	b	0.140868	0.0276551	a
		14	20087.1	4080.48	a	19349.8	252.322	a	16981.1	675.728	b	2193.39	85.8839	a	2276.45	148.865	ab	179.916	12.8359	b	267.686	13.7899	a	18.698	1.84123	ac	9.89028	2.05681	a	2.50671	0.0536826	b	1.2436	0.16858	b	0.130183	0.0276551	a
		21	19865.7	4080.48	a	39041.2	252.322	b	29708.8	675.728	c	3801.48	85.8839	b	2391.06	148.865	ab	218.662	12.8359	cd	365.662	13.7899	b	37.7215	1.84123	b	9.16666	2.05681	a	4.26305	0.0536826	c	1.23474	0.16858	b	0.119498	0.0276551	a
		28	19422.9	4080.48	a	39567.1	252.322	b	30345.1	675.728	c	5409.57	85.8839	c	2199.89	148.865	ab	257.409	12.8359	e	359.242	13.7899	b	40.1189	1.84123	b	8.49044	2.05681	a	3.35908	0.0536826	d	1.27151	0.16858	b	0.126326	0.0276551	a
		35	23132.7	4080.48	b	56730.1	252.322	c	35110.7	675.728	c	6554.26	85.8839	d	2500.53	148.865	bb	245.875	12.8359	ed	213.207	13.7899	a	26.0835	1.84123	c	5.57387	2.05681	b	1.52455	0.0536826	e	1.04868	0.16858	a	0.0985122	0.0276551	ac
	oFe	0	17779.2	4080.48	a	14229.4	252.322	a	7039.47	675.728	a	1826.05	85.8839	a	1865.16	148.865	a	121.797	12.8359	a	233.605	13.7899	a	15.1182	1.84123	a	9.15732	2.05681	a	0.64739	0.0536826	a	1.08059	0.16858	a	0.121536	0.0276551	a
		7	24687.6	4080.48	b	16745	252.322	a	7483.45	675.728	a	2202.39	85.8839	a	2310.7	148.865	ab	123.017	12.8359	a	256.973	13.7899	a	19.3641	1.84123	ac	8.55709	2.05681	a	0.696682	0.0536826	a	1.08389	0.16858	a	0.113213	0.0276551	a
		14	28774	4080.48	c	21063.3	252.322	ad	8604	675.728	a	2736.35	85.8839	ab	2299.1	148.865	ab	196.038	12.8359	bc	252.343	13.7899	a	19.9816	1.84123	ac	10.7762	2.05681	a	0.972299	0.0536826	a	0.88955	0.16858	c	0.0855698	0.0276551	c
		21	28860.3	4080.48	c	17201.5	252.322	a	7023.95	675.728	a	2747.46	85.8839	ab	1891.73	148.865	a	227.356	12.8359	d	170.977	13.7899	d	21.9233	1.84123	ac	4.43417	2.05681	c	0.602053	0.0536826	a	0.819939	0.16858	c	0.082185	0.0276551	c
		28	18258	4080.48	a	26432.5	252.322	d	8272.39	675.728	a	3206.16	85.8839	ab	1076.88	148.865	c	258.674	12.8359	e	89.6101	13.7899	c	22.1918	1.84123	ac	4.46416	2.05681	c	0.728362	0.0536826	a	0.847798	0.16858	c	0.118065	0.0276551	a
		35	16397.1	4080.48	a	17923.5	252.322	a	6628.63	675.728	a	2808.45	85.8839	ab	1107.68	148.865	c	247.083	12.8359	ed	128.204	13.7899	cd	31.8908	1.84123	d	4.20395	2.05681	c	0.708217	0.0536826	a	0.776247	0.16858	c	0.100999	0.0276551	ac
	sFe	0	17779.2	4080.48	a	14229.4	252.322	a	7039.47	675.728	a	1826.05	85.8839	a	1865.16	148.865	a	121.797	12.8359	a	233.605	13.7899	a	15.1182	1.84123	a	9.15732	2.05681	a	0.64739	0.0536826	a	1.08059	0.16858	a	0.121536	0.0276551	a
		7	28768.1	4080.48	c	16997.3	252.322	a	6807.72	675.728	a	2288.27	85.8839	a	2459.56	148.865	b	306.665	12.8359	f	243.183	13.7899	a	21.2053	1.84123	ac	9.20509	2.05681	a	0.643	0.0536826	a	1.07009	0.16858	a	0.117797	0.0276551	a
		14	26649.3	4080.48	bc	22045.8	252.322	ad	8394.73	675.728	a	2961.31	85.8839	ab	2089.36	148.865	ab	412.21	12.8359	g	201.832	13.7899	ad	23.4446	1.84123	ac	9.25286	2.05681	a	0.731274	0.0536826	a	1.0596	0.16858	a	0.114058	0.0276551	a
		21	24530.5	4080.48	b	27094.2	252.322	d	8394.67	675.728	a	3634.34	85.8839	b	1719.15	148.865	ad	517.755	12.8359	h	160.48	13.7899	d	25.6838	1.84123	c	6.47445	2.05681	b	0.647445	0.0536826	a	0.965136	0.16858	a	0.142559	0.0276551	a
		28	23929.8	4080.48	b	27884.7	252.322	d	5659.72	675.728	a	3626.25	85.8839	b	1417.63	148.865	d	614.129	12.8359	i	177.898	13.7899	ad	25.3041	1.84123	c	7.56786	2.05681	ab	0.618796	0.0536826	a	0.661918	0.16858	c	0.114744	0.0276551	a
		35	23329.1	4080.48	b	28675.3	252.322	d	8424.39	675.728	a	3618.17	85.8839	b	982.845	148.865	c	737.034	12.8359	j	195.316	13.7899	ad	34.434	1.84123	d	4.78945	2.05681	c	0.534967	0.0536826	a	0.773315	0.16858	c	0.0869304	0.0276551	c
6	dFe	7	13344.2	4617.23	a	8434.78	2224.29	a	6319.55	823.303	a	1256.08	300.001	a	3003.09	378.551	a	147.994	30.4828	a	146.185	10.6789	a	11.9693	3.41922	a	8.95183	1.92545	a	0.633	0.101632	a	1.47282	0.39926	a	0.181752	0.0455443	a
		14	12286.9	4617.23	a	6858.78	2224.29	a	5110.46	823.303	a	1235.03	300.001	a	1976.94	378.551	bd	162.994	30.4828	ab	128.538	10.6789	ab	10.5332	3.41922	a	5.74703	1.92545	b	0.896573	0.101632	b	0.873262	0.39926	b	0.0528081	0.0455443	b
		21	11229.7	4617.23	a	14817.5	2224.29	b	12111.6	823.303	b	2280.08	300.001	b	2699.09	378.551	ab	177.99	30.4828	ab	121.116	10.6789	ab	16.5135	3.41922	b	4.62544	1.92545	b	1.9839	0.101632	c	0.856035	0.39926	b	0.0651069	0.0455443	b
		28	15712.7	4617.23	ab	22776.2	2224.29	d	15760.7	823.303	b	3325.13	300.001	c	3421.23	378.551	ac	207.98	30.4828	bc	113.694	10.6789	ab	22.4937	3.41922	c	5.28568	1.92545	b	1.99892	0.101632	c	0.968707	0.39926	b	0.0824554	0.0455443	b
		35	19422.4	4617.23	b	31976.8	2224.29	e	25640.9	823.303	c	5246.97	300.001	d	3766.93	378.551	c	231.115	30.4828	bcd	101.05	10.6789	b	29.269	3.41922	d	5.48457	1.92545	b	1.83149	0.101632	c	0.839515	0.39926	b	0.225719	0.0455443	c
	oFe	7	17961.4	4617.23	b	10659.1	2224.29	ab	5496.25	823.303	a	1556.08	300.001	ab	3381.64	378.551	ac	175.204	30.4828	ab	135.506	10.6789	ab	15.3885	3.41922	b	7.02638	1.92545	c	0.531368	0.101632	a	1.07356	0.39926	bc	0.136208	0.0455443	d
		14	29080.6	4617.23	c	18609.3	2224.29	c	8081.1	823.303	a	2936.51	300.001	bc	3519.84	378.551	ac	253.948	30.4828	cd	120.949	10.6789	ab	25.3866	3.41922	d	7.30714	1.92545	c	0.969733	0.101632	b	1.66402	0.39926	a	0.111314	0.0455443	d
		21	24852.3	4617.23	d	18991.7	2224.29	c	8333.39	823.303	a	2791.12	300.001	bc	3070.44	378.551	a	274.944	30.4828	d	97.9703	10.6789	b	28.0419	3.41922	d	6.4347	1.92545	bc	0.842142	0.101632	b	1.41636	0.39926	a	0.0966971	0.0455443	bd
		28	20624.1	4617.23	b	19374.2	2224.29	c	8385.05	823.303	a	2645.72	300.001	bc	2036.37	378.551	bd	278.838	30.4828	d	106.392	10.6789	b	27.6086	3.41922	d	5.56226	1.92545	b	0.714552	0.101632	ab	1.1687	0.39926	c	0.0820798	0.0455443	b
		35	14437.2	4617.23	ab	20119	2224.29	c	7637.75	823.303	a	3073.73	300.001	c	1494.95	378.551	d	253.174	30.4828	cd	74.9912	10.6789	c	37.9496	3.41922	e	5.40231	1.92545	b	0.564448	0.101632	a	1.04879	0.39926	bc	0.0719066	0.0455443	b
	sFe	7	22578.6	4617.23	bd	12883.4	2224.29	ab	4672.95	823.303	a	1856.08	300.001	ab	3760.19	378.551	c	202.414	30.4828	abc	124.828	10.6789	ab	18.8078	3.41922	f	5.10094	1.92545	b	0.429737	0.101632	a	0.674302	0.39926	d	0.0906639	0.0455443	bd
		14	23377.8	4617.23	bd	16161.2	2224.29	b	6301.83	823.303	a	2663.03	300.001	bc	2876.48	378.551	ab	246.254	30.4828	cd	104.56	10.6789	b	22.0256	3.41922	c	5.24475	1.92545	b	0.611888	0.101632	a	0.758253	0.39926	d	0.0538705	0.0455443	b
		21	29042.6	4617.23	c	21657	2224.29	cd	8607.26	823.303	a	3531.75	300.001	c	2621.05	378.551	ab	313.141	30.4828	de	81.1045	10.6789	c	24.2571	3.41922	cd	6.1528	1.92545	bc	0.599732	0.101632	a	0.928473	0.39926	b	0.0768545	0.0455443	b
		28	24300.7	4617.23	bd	19038	2224.29	bc	7069.2	823.303	a	3088.67	300.001	c	2504.96	378.551	b	354.328	30.4828	e	67.8125	10.6789	c	24.0952	3.41922	cd	6.64845	1.92545	bc	0.555159	0.101632	a	0.931588	0.39926	b	0.0879418	0.0455443	bd
		35	19558.8	4617.23	b	16419.1	2224.29	b	7514.68	823.303	a	2645.58	300.001	bc	2048.52	378.551	bd	367.606	30.4828	e	55.542	10.6789	c	23.9332	3.41922	cd	7.14409	1.92545	c	0.510586	0.101632	a	0.934703	0.39926	b	0.0990291	0.0455443	bd
		* To compare the differences, one-way ANOVA was performed with Tukey-Kramer post hoc test on the treatments (P<0.05; n=3x3 [biological×technical]). Statistical analysis was performed separately for each nutrient for each leaf stage.
